# Supplementary material for: Correction: Chow, J.W. and Stokic, D.S. Longitudinal Changes in Temporospatial Gait Characteristics during the First Year Post-Stroke. Brain Sci. 2021, 11, 1648
Source: Brain Sci. 2022 May 31;12(6):715. doi: 10.3390/brainsci12060715 (PMC9221117; doi:10.3390/brainsci12060715)
Supplement: Supplementary file 1 [file brainsci-12-00715-s001.zip]

Archive with 1 entries (1 files):
- brainsci-1696424-supplementary.pdf
